# Supplementary material for: Dynamics of soil nitrogen fractions and their relationship with soil microbial communities in two forest species of northern China
Source: PLoS One. 2018 May 24;13(5):e0196567. doi: 10.1371/journal.pone.0196567 (PMC5967799; doi:10.1371/journal.pone.0196567)
Supplement: S1 Table — (XLSX) [file pone.0196567.s001.xlsx]

## Sheet: Sheet1
S1 Table The original data of nitrogen fractions change
PdF		NH4-N（mg/kg）	NO3-N（mg/kg)	NO2-N（mg/kg)	Organic N（g/kg）	Total N（mg/kg)	Soluble organic N（mg/kg）	Microibal biomass N
Month	Incubiton time	NH4	NO3	NO2	ON	TN	SON（mg/kg）	MBN（mg/kg）
Apr.2012	0	10.9722	5.21034	0.0880126	0.712398	728.668	12.8202	24.7439
Apr.2012	0	11.1976	5.20601	0.0879393	1.0729	1089.4	8.40899	43.7658
Apr.2012	0	11.0617	4.73827	0.080996	1.02516	1041.04	17.4316	31.5851
Apr.2012	0	10.2033	4.68785	0.0810245	0.977615	992.587	5.83029	51.3698
Apr.2012	0	8.45163	4.92379	0.0817711	0.829784	843.241	9.29053	32.0209
Apr.2012	0	8.80545	4.92942	0.0814781	0.820511	834.327	9.02431	93.7639
Jun.2012	60	7.57685	5.87206	0.146125	0.65065	664.245	16.1666	43.1737
Jun.2012	60	7.8255	5.92595	0.124472	0.568281	582.157	19.3558	30.6665
Jun.2012	60	9.84567	5.84723	0.224262	0.652278	668.195	26.6632	8.99717
Jun.2012	60	9.24182	5.98096	0.223945	0.653503	668.949	25.8056	5.21331
Jun.2012	60	8.96444	5.73768	0.27658	0.973924	988.902	25.4459	19.2536
Jun.2012	60	8.7005	5.70835	0.275949	0.993111	1007.8	19.6106	20.6531
Aug.2012	120	3.59283	0.453948	0.0664314	0.981542	985.656	2.57323	8.47731
Aug.2012	120	4.42322	0.226974	0.0719673		4.72216	2.63168	10.0939
Aug.2012	120	1.75002		0.0211483		1.77117	1.35546	6.8674
Aug.2012	120	1.42222		0.0370096	0.515662	517.121	2.1673	4.45491
Aug.2012	120	2.52818		0.02754	0.708217	710.772	2.01421	10.87
Aug.2012	120	2.48411	0.0826201	0.0605881		2.62732	2.3566	10.6734
Oct.2012	180	1.98625	1.54234	0.110562	0.821243	824.882	15.4381	37.0066
Oct.2012	180	1.99178	1.1609	0.105034	0.789471	792.729	5.99089	60.5905
Oct.2012	180	2.09068	0.422303		0.754416		2.82587	88.8209
Oct.2012	180	1.60081	0.326581	0.056307	0.762011	763.994	5.26651	91.551
Oct.2012	180	1.90715	1.10376	0.175723	0.692935	696.121	9.26819	80.33
Oct.2012	180	1.50079	0.97746	0.170232	0.675245	677.894	4.62898	91.2104
Dec.2012	240	2.07414	0.98066	0.251674	0.935629	938.935	20.1076	111.951
Dec.2012	240	1.54653	0.922138	0.251492	0.909554	912.274	25.044	90.5631
Dec.2012	240	4.63924	3.04832	0.27557	0.721117	729.08	19.5016	55.0717
Dec.2012	240	1.93994	0.372082	0.144856	0.745569	748.026	15.9642	99.8812
Dec.2012	240	2.21907	0.590026	0.0949798	0.671738	674.642	40.2455	27.9955
Dec.2012	240	1.96372	0.968922	0.10638	0.705226	708.265	25.3299	72.4266
Apr.2013	360	2.43352	5.06311	0.386365	0.821733	829.616	33.2022	101.454
Apr.2013	360	9.65602	5.22602	0.501836	0.800961	816.345	22.2645	75.903
Apr.2013	360	4.61187	4.49883	0.457796	0.726828	736.397	25.9683	100.243
Apr.2013	360	3.10037	4.4695	0.175386	0.751213	758.958
Apr.2013	360	9.29348	4.60673	0.188613	0.673028	687.117
Apr.2013	360	9.11382	4.53976	0.21155	0.709141	723.006
SA
Apr.2012	0	8.37946	4.55286	0.0793394	1.02948	1042.49	1.62231	26.9473
Apr.2012	0	8.7755	4.76401	0.0849633	1.02978	1043.41	0.751853	52.7445
Apr.2012	0	9.50851	5.38367	0.171104	0.984865	999.928	0.222548	23.2642
Apr.2012	0	9.99968	5.16824	0.159211		15.3271	0.202749	21.494
Apr.2012	0	9.42496	5.0859	0.0740665	1.04691	1061.49	10.7443	14.2606
Apr.2012	0	9.20876	5.25513	0.07367	0.871524	886.061	8.32715	17.1981
Jun.2012	60	13.7491	8.80037	0.0766788	1.30225	1324.87	34.0341	40.645
Jun.2012	60	14.4454	8.83954	0.0885134	1.32299	1346.36	29.1729	51.5171
Jun.2012	60	9.14998	7.19567	0.21839	0.736529	753.093	15.4861	41.5303
Jun.2012	60	8.96744	7.2674	0.202654	0.777822	794.26	9.54343	44.3672
Jun.2012	60	7.36332	7.29274	0.405806	1.00663	1021.69	19.5184	46.9963
Jun.2012	60	7.41934	7.3606	0.399458	0.942722	957.902	18.9576	54.3561
Aug.2012	120	2.7374		0.0567925	0.890005	892.799	1.81996	11.4443
Aug.2012	120	3.16334		0.0511132	0.98097	984.185	1.81944	11.8282
Aug.2012	120	0.984113	1.35315	0.00559155	0.910939	913.282	3.62401	6.89092
Aug.2012	120	1.86199	1.28046	0.0111831	0.893402	896.555	3.33294	8.82113
Aug.2012	120	2.70676	0.637621	0.0250047	0.94535	948.719	2.76577	9.41244
Aug.2012	120	2.6255	0.63137	0.0187536	0.982722	985.998	2.91085	8.09626
Oct.2012	180	1.65246	0.15657		1.13485		2.18045	69.3062
Oct.2012	180	1.64594	0.450138	0.026095	1.10892	1111.05	1.64331	177.124
Oct.2012	180	1.15258	1.29193	0.0676993	0.742133	744.645	3.91247	49.1849
Oct.2012	180	1.37824	1.16781	0.0112832	0.735774	738.331	12.8818	19.9847
Oct.2012	180	3.74885	3.02192	0.0705756	0.875223	882.064	11.7321	70.1899
Oct.2012	180	1.40061	1.59758	0.0192479	0.872082	875.099	4.85215	92.9192
Dec.2012	240	1.89642	0.0394455	0.0758567	1.15548	1157.5	31.3478	51.3423
Dec.2012	240	2.86098	0.276086	0.112255	1.19505	1198.3	29.7637	76.8458
Dec.2012	240	1.60815	3.36583	0.088494	0.933289	938.351	21.7643	40.208
Dec.2012	240	2.16984	0.192264	0.0640881	0.916571	918.997	17.628	114.151
Dec.2012	240	3.04562	3.86546	0.111797	0.859067	866.09	38.3792	74.7748
Dec.2012	240	2.92742	3.96783	0.302602	0.830525	837.723	27.0758	196.01
Apr.2013	360	3.58362	2.27399	0.196444	0.879732	885.786	25.1129	101.737
Apr.2013	360	4.17414	2.60438	0.220004	0.923622	930.62	29.2968	97.6218
Apr.2013	360	2.78304	2.65165	0.173194	0.934061	939.669	32.086	69.4052
Apr.2013	360	3.20638	2.48854	0.209372	0.921177	927.081
Apr.2013	360	8.93106	2.52426	0.198334	0.913442	925.095
Apr.2013	360	3.80788	2.76281	0.246251	0.994071	1000.89
