# Supplementary material for: Dynamics of soil nitrogen fractions and their relationship with soil microbial communities in two forest species of northern China
Source: PLoS One. 2018 May 24;13(5):e0196567. doi: 10.1371/journal.pone.0196567 (PMC5967799; doi:10.1371/journal.pone.0196567)
Supplement: S2 Table — (XLSX) [file pone.0196567.s002.xlsx]

## Sheet: Sheet1
S2 Table The changesof components of soil organic nitrogen
		HTN(g/kg)	HAN(g/kg)	HAAN(g/kg)	HASN(g/kg)	HUN(g/kg)	UHN(g/kg)
PdF	Apr.2012	0.496115	0.195647	0.175067	0.0052136	0.120187	0.216283
	Apr.2012	0.424771	0.176988	0.157506	0.017836	0.0724416	0.600387
	Apr.2012
	Jun.2012	0.375105	0.151688	0.177098	0.0346842	0.0116346	0.275546
	Jun.2012	0.338555	0.145706	0.236368	0.0419558		0.313723
	Jun.2012	0.377684	0.164558	0.165463	0.0209916	0.0266717	0.59624
	Aug.2012	0.341408	0.130944	0.132371	0.0291138	0.0489804	0.640134
	Aug.2012	0.341957	0.140657	0.12134	0.022199	0.0577612	0.173705
	Aug.2012	0.321652	0.130614	0.127431	0.0199214	0.0436845	0.386565
	Oct.2012	0.507475	0.14631	0.0880824	0.0372361	0.235847	0.313767
	Oct.2012	0.497377	0.162088	0.0808382	0.0582002	0.196251	0.257038
	Oct.2012	0.559337	0.164036	0.0811675	0.0523281	0.261805	0.133598
	Dec.2012	0.53508	0.165491	0.209642	0.0523006	0.107647	0.400549
	Dec.2012	0.479926	0.107565	0.204099	0.115742	0.0525202	0.241191
	Dec.2012	0.537989	0.143072	0.193123	0.0819084	0.119885	0.13375
	Apr.2013	0.53508	0.17375	0.159975	0.063359	0.137996	0.276267
	Apr.2013	0.519165	0.169744	0.193672	0.0637157	0.0920338	0.219856
	Apr.2013	0.542214	0.16099	0.151469	0.060615	0.16914	0.14887
SA	Apr.2012	0.467029	0.195647	0.215678	0.001372	0.0543312	0.562448
	Apr.2012	0.383062	0.17836	0.23324	0.00686		0.601803
	Apr.2012	0.421478	0.197019	0.216776		0.008232	0.625427
	Jun.2012	0.474383	0.157753	0.237191	0.028565	0.0508738	0.827864
	Jun.2012	0.387617	0.159042	0.193836	0.0270284	0.00771064	0.977669
	Jun.2012	0.487444	0.164201	0.277967	0.0239826	0.0212934	0.519182
	Aug.2012	0.430204	0.187552	0.165738	0.0139121	0.0630022	0.459801
	Aug.2012	0.452266	0.179293	0.182037	0.0221715	0.0687646	0.458673
	Aug.2012	0.402106	0.181763	0.187525	0.00587216	0.0269461	0.543244
	Oct.2012	0.739124	0.149219	0.081387	0.0508738	0.457644	0.395722
	Oct.2012	0.729465	0.194385	0.0815517	0.0805364	0.372992	0.212668
	Oct.2012	0.719202	0.189309	0.0850091	0.0749935	0.369891	0.35602
	Dec.2012	0.645389	0.165491	0.182037	0.0357543	0.262107	0.510095
	Dec.2012	0.601265	0.171418	0.248222	0.0601759	0.121449	0.332023
	Dec.2012	0.581948	0.197239	0.207721	0.0191531	0.157835	0.27712
	Apr.2013	0.330981	0.110309	0.0113053	0.0936802	0.115687	0.570695
	Apr.2013	0.33378	0.10279	0.0774906	0.0881647	0.0653346	0.593838
	Apr.2013	0.333506	0.0996895	0.0369891	0.110638	0.086189	0.62025
Abbreviations: acid hydrolyzable total N (HTN), acid unhydrolyzable N (UHN),
acid hydrolyzable amino acid-N (HAAN), acid hydrolyzable amino sugar-N (HASN),
acid hydrolyzable ammonia N (HAN), acid hydrolyzable unknown N (HUN)
