# Supplementary material for: Dynamics of soil nitrogen fractions and their relationship with soil microbial communities in two forest species of northern China
Source: PLoS One. 2018 May 24;13(5):e0196567. doi: 10.1371/journal.pone.0196567 (PMC5967799; doi:10.1371/journal.pone.0196567)
Supplement: S3 Table — (XLSX) [file pone.0196567.s003.xlsx]

## Sheet: Sheet1
S3 Table The changes of soil PLFA
	All Bact.				Gram +
	n mol PLFA g-1 dw		n mol PLFA g-1 dw		n mol PLFA g-1 dw		n mol PLFA g-1 dw
	PdF-Mean	SE	SA-Mean	SE	PdF-Mean	SE	SA-Mean	SE
Apr.2012	9.42517	2.13	10.494	1.122	3.79974	0.350419	3.916	0.352
Jun.2012	7.22138	1.02	7.88328	1.67273	4.77031	0.340406	3.20762	0.563636
Aug.2012	10.0321	1.59	9.77161	1.84	5.91118	0.510733	3.52838	0.62
Oct.2012	7.6886	1.12	15.8349	1.11	3.94059	1.16677	5.62371	0.73
Dec.2012	3.68454	1.19	6.62404	0.78	2.27502	0.123688	1.28498	0.13
Apr.2013	8.53282	1.83	9.80748	1.0486	3.3905	0.226403	3.65981	0.328972
	Gram -				Total PLFA
	n mol PLFA g-1 dw		n mol PLFA g-1 dw		n mol PLFA g-1 dw		n mol PLFA g-1 dw
	PdF-Mean	SE	SA-Mean		PdF-Mean	SE	SA-Mean	SE
Apr.2012	1.57872	0.15	1.762	0.033	24.5526	4.38271	24.596	2.838
Jun.2012	1.31516	0.06	2.40212	0.163636	18.6921	4.45826	19.8133	0.990909
Aug.2012	2.6779	0.11	2.64233	0.18	24.8215	4.74	21.7946	1.09
Oct.2012	1.73143	0.09	4.27959	0.1	19.7978	3.32	37.373	2.93
Dec.2012	0.913432	0.14	1.19723	0.27	13.8323	3.54537	17.962	1.08
Apr.2013	1.28986	0.23	1.64673	0.0308411	19.5126	4.6553	22.9869	2.65234
	Fungi				Actinomycetes
Apr.2012	n mol PLFA g-1 dw		n mol PLFA g-1 dw		n mol PLFA g-1 dw		n mol PLFA g-1 dw
Jun.2012	PdF-Mean	SE	SA-Mean	SE	PdF-Mean	SE	SA-Mean	SE
Aug.2012	4.1471	1.02452	5.574	1.342	0.588599	0.0980998	0.726	0.099
Oct.2012	3.68878	0.681463	3.28401	0.145455	0.542034	0.113672	0.315219	0.0231558
Dec.2012	4.65142	0.408571	3.51242	0.16	0.852828	0.0754714	0.346741	0.0254714
Apr.2013	3.75506	0.34251	5.41987	0.24	0.567811	0.0613019	0.646559	0.03
